# Supplementary material for: Comparative efficacy and safety of atezolizumab and bevacizumab between hepatocellular carcinoma patients with viral and non‐viral infection: A Japanese multicenter observational study
Source: Cancer Med. 2022 Oct 13;12(5):5293–303. doi: 10.1002/cam4.5337 (PMC10028018; doi:10.1002/cam4.5337)
Supplement: Supplementary file 2 — Table S1. [file CAM4-12-5293-s004.xlsx]

## Sheet: Supplemental Table 1
Supplemental Table 1. Patient characteristics after propensity score matching
Variables	Patients with viral infection (n=126)	Patients with non-viral infection (n=126)	P-value
Age, years	73.0 [68.0, 80.0]	73.0 [68.0, 78.8]	0.87
Male, n (%)	107 (84.9)	101 (80.2)	0.41
PS, n (%)
0	106 (84.1)	106 (84.1)	1
1	20 (15.9)	20 (15.9)
Body mass index, (kg/m2)	22.7 [20.7, 24.9]	23.5 [21.4, 26.2]	0.01
Etiology of liver diseases, n (%)
HCV	79 (62.7)	0 (0.0)	<0.001
HBV	47 (37.3)	0 (0.0)
Alcohol	0 (0.0)	46 (36.5)
NAFLD	0 (0.0)	44 (34.9)
Others	0 (0.0)	36 (28.6)
Achieving SVR, n (%)a	56 (74.7)	0 (0.0)	NA
Antiviral therapy for HBV, n (%)b	31 (77.5)	0 (0.0)	NA
Platelet count (109/L)	13.5 [10.5, 18.2]	15.4 [11.3, 20.8]	0.03
Total bilirubin (mg/dL)	0.80 [0.58, 0.99]	0.70 [0.60, 1.00]	0.59
Serum albumin (g/dL)	3.8 [3.3, 4.0]	3.7 [3.3, 4.0]	0.55
Prothrombin time (%)	90.0 [83.0, 100.0]	91.7 [82.9, 99.8]	0.9
Child-Pugh score, n (%)
5	75 (59.5)	74 (58.7)	1
6	51 (40.5)	52 (41.3)
ALBI score	-2.44 [-2.70, -2.11]	-2.35 [-2.67, -2.11]	0.57
mALBI grade, n (%)
1	50 (39.7)	40 (31.7)	0.34
2a	26 (20.6)	34 (27.0)
2b	50 (39.7)	52 (41.3)
Treatment settings, n (%)
First line	73 (57.9)	69 (54.8)	0.7
Later line	53 (42.1)	57 (45.2)
BCLC stage, n (%)
Intermediate stage	58 (46.0)	54 (42.9)	0.7
Advanced stage	68 (54.0)	72 (57.1)
Beyond up-to-seven criteria	49 (84.5)	47 (87.0)	0.79
Extrahepatic spread, n (%)	44 (34.9)	47 (37.3)	0.79
Macrovascular invasion, n (%)	26 (20.6)	28 (22.2)	0.88
AFP≥400 ng/ml, n (%)	38 (30.2)	36 (28.6)	0.89
DCP≥400 mAU/ml, n (%)c	58 (46.0)	64 (51.6)	0.45
Data are expressed as the median [IQR] or number (percentage).
Data were missing for a4, b7, and c2 patients, respectively.
AFP, α-fetoprotein; ALBI, albumin-bilirubin; BCLC, Barcelona clinical liver cancer; DCP, des-gamma-carboxy prothrombin; HBV, hepatitis B virus; HCV, hepatitis C virus; NA, not applicable; NAFLD, non-alcoholic fatty liver disease; IQR, interquartile range; mALBI, modified albumin-bilirubin; PS, performance status; SVR, sustained virological response.
